# Supplementary material for: Synthetic artificial intelligence in cardiology: from generative models to clinical applications
Source: Eur Heart J Open. 2026 Mar 1;6(2):oeag026. doi: 10.1093/ehjopen/oeag026 (PMC13070426; doi:10.1093/ehjopen/oeag026)
Supplement: oeag026_Supplementary_Data [file oeag026_supplementary_data.zip]

Archive with 9 entries (9 files):
- Figure S1.tif
- Figure S2.tif
- Figure S3.tif
- Figure S4.tif
- Figure S5.tif
- Figure S6.tif
- Figure S7.tif
- Supplementary Material R1 tracked . docx.docx
- Supplementary Material R1. docx.docx
